# Supplementary material for: Disentangling the Taxonomy of Rickettsiales and Description of Two Novel Symbionts (“Candidatus Bealeia paramacronuclearis” and “Candidatus Fokinia cryptica”) Sharing the Cytoplasm of the Ciliate Protist Paramecium biaurelia
Source: Appl Environ Microbiol. 2016 Nov 21;82(24):7236–47. doi: 10.1128/AEM.02284-16 (PMC5118934; doi:10.1128/AEM.02284-16)
Supplement: Supplemental material [file AEM.02284-16_zam999117574sd2.xls]

## Sheet: Baeleia_identity_matrix
	1.	2.	3.	4.	5.	6.	7.	8.	9.	10.	11.	12.	13.	14.	15.	16.	17.	18.	19.	20.	21.	22.	23.	24.	25.	26.	27.	28.	29.	30.	31.	32.	33.	34.	35.	36.	37.	38.	39.	40.	41.	42.	43.	44.	45.	46.	47.	48.	49.
1. “Ca. Trichorickettsia mobilis” HG315612	100
2. Rickettsia felis CP000053	96.1	100
3. “Ca. Megaira polyxenophila” FR822997	94.5	93.1	100
4.“Ca. Cryptoprodotis polytropus” FM201295	91.4	90.6	89.6	100
5. Orientia tsutsugamushi AP008981	91.1	91	90.1	89.3	100
6. “Ca. Arcanobacter lacustris” JYHA01000058	90.7	90.6	89.8	89.1	88.9	100
7. Ehrlichia muris AB196302	84.3	83.4	84.2	83.2	84.1	85.6	100
8. Ehrlichia canis GU810149	84.1	83.5	84.4	82.8	84	85.4	98.2	100
9. “Ca. Neoehrlichia mikurensis” AY135531	84.8	84.1	84	84.4	85	85.7	94.5	93.7	100
10. Anaplasma ovis AJ633049	84.2	83.7	83.9	84.4	84.2	85.2	92.8	92.5	92.3	100
11. Wolbachia from Folsomia candida EU330430	84.3	84.1	84.8	84.5	83.5	85.4	88.8	88.4	88.9	88.5	100
12. Wolbachia from Brugia malayi AE017321	84.2	83.9	84.4	83.6	83.3	84.8	88.4	88.1	88.6	87.9	97.6	100
13. “Ca. Midichloria mitochondrii” AJ566640	86.1	85.9	86.5	84.6	84.5	85.5	83.4	83.2	83.3	83.3	84.3	83.9	100
14. “Ca. Midichloria” associated to strawberry disease EU555284	86.4	86	87.1	84	85.2	85.5	83.5	83.3	83.5	84.1	84.3	84.2	95.9	100
15. “Ca. Cyrtobacter comes” FN552698	84.3	83.9	84.9	83.3	82.7	84.3	84.1	83.9	83.7	84.7	84.6	84.1	89.7	89.3	100
16. “Ca. Jidaibacter acanthamoeba” AF069963	86.4	86.7	86.7	85.2	83.8	86.8	85.2	84.7	84.8	84.7	85.9	85.1	91.3	90.8	88.7	100
17. Uncultured bacterium from Eutreptiella sp. JQ337869	83.5	82.9	83.1	82.4	83.3	82.7	82.7	82.4	83.4	81.4	83.1	82.7	88.7	88.8	86.7	89.9	100
18. “Ca. Lariskella arthropodarum” AB624350	85.6	85.8	85.5	85.7	85.6	85.9	84.9	84.9	85.5	84.3	85.7	85.5	90.8	90.6	88.5	90.7	89.6	100
19. “Holospora curviuscula” AB624350	84.6	83.8	84	83.1	83.2	83.9	82	82.2	82	82.3	82	81.8	81.3	81.9	82.2	82	80	82.1	100
20. Holospora obtusa X58198	84.1	83.9	83.5	83.2	82.8	83.8	82	82.2	80.9	82	81.5	81.3	82.4	82.4	82.3	82.3	80.7	82	96.8	100
21. “Ca. Gortzia infectiva” HE797910	85	84.9	84.1	83.9	84.4	83.4	82.5	82.5	82.9	82.6	82	81.9	82.4	83	81.5	82.7	80.8	83	91.9	91.8	100
22. Uncultured bacterium from Bartonella-positive flea EU137504	80.5	79.9	79.9	79.5	78.9	78.9	80.3	80.4	80.5	80.8	80.3	79.7	79.6	79.5	80.1	80.2	79.3	81.1	83.3	83.2	83.6	100
23. “Ca. Paraholospora nucleivisitans” EU652696	81.3	81	81.4	80.4	80.3	81.9	80.7	80.8	80.6	80.6	81.1	81.2	80.7	80.7	80.7	80.3	79	81	82.8	83.3	84.3	81.3	100
24. “Ca. Hepatobacter penaei” U65509	83.3	83.6	84.1	83.5	82	83.3	81.8	81.4	81.7	82.9	82.2	81.6	82.4	82.8	82.6	83.2	80.6	83.4	84.6	84.3	84.4	82.7	82.7	100
25. Uncultured bacterium from sea water of Gulf of Mexico GQ250619	83.6	82.7	83.5	84.1	82.1	83.5	81.9	81.5	81.1	82.4	82.1	82.2	82.5	82.2	82.6	82.6	81.1	83.7	85.7	85.6	84.9	82.4	81.9	93.6	100
26. Uncultured bacterium from deep coal seam groundwater AB294318	85.1	84.5	85.2	84.1	83.4	85.3	80.7	80.7	81	81.7	82.6	82.6	82.8	83.1	82.4	83.6	81.2	83.7	87.4	87	86.7	82.5	82.9	88.2	88.9	100
27. Uncultured bacterion from low temperature hydrothermal environment JN860305	86	85.1	86.6	84.4	83	85.2	81.9	81.5	82.6	83	83.1	83.2	82.6	83.1	82.2	83.9	80.5	83.4	86.8	86.9	86.5	83.6	82.1	88.1	87.4	91	100
28. Uncultured bacterium from subsurface water of the Kalahari shield DQ337011	86.7	85.8	86.5	84.8	83.4	85	81.9	81.6	82.5	83.2	83.3	83.1	82.6	83.1	82.4	82.2	79.6	82.1	85.7	85.7	86.3	81.6	81.2	86.2	85.6	90.2	93.3	100
29. Uncultured bacterium from the stomach of Pelteobagrus fulvidraco GU293202	86.3	85.6	86.4	85.9	83.8	85.8	82	81.6	82.7	83	82.9	82.7	83.1	83	82.7	84.7	81.2	83.4	87.4	87.4	86.3	83.1	82.1	88	87.4	90.9	96.6	92.2	100
30. “Ca. Bealeia paramacronuclearis” from Paramecium biaurelia strain Bl 11III1 KU736844	86.2	85.3	86	84.8	83.8	86.4	82.2	81.8	82.3	82.8	83.5	83	84.2	85	83.9	85.5	82.1	83.1	86.7	86.8	87.1	81.8	83	85.6	84.9	88.1	91.7	88.9	91.3	100
31. “Ca. Bealeia paramacronuclearis” from Paramecium biaurelia strain Bl 15I1 KU736845	86.2	85.3	86	84.8	83.8	86.4	82.2	81.8	82.3	82.8	83.5	83	84.2	85	83.9	85.5	82.1	83.1	86.7	86.8	87.1	81.8	83	85.6	84.9	88.1	91.7	88.9	91.3	100	100
32. Uncultured bacterium from lava cave JN671986	86.5	86	86	85.3	84.4	86.5	81.7	81.4	82.4	82.5	83.3	83	83.9	84.8	83.5	85.1	82.5	83.8	86.7	86.9	86.8	83	83.7	85.7	85.5	88.9	92.5	89.6	92	97	97	100
33. Uncultured bacterium from petrochemical wastewater treatment JN671986	86.3	85.3	86.6	85.5	83.8	86.4	81.7	81.2	81.9	82.3	83.3	82.7	84.5	84.8	83.4	85.3	81.6	83.5	86.8	86.8	86.5	81.7	82.6	85.8	85.5	89.1	91.8	89.1	91.4	96.7	96.7	96.1	100
34. Uncultured bacterium from wastewater treatment reactor DQ988310	86	85.2	86.8	85.4	83.7	86.1	81.8	81.2	82.1	82.5	83.6	82.9	84.3	85.1	83.2	85.2	81.6	83.2	86.7	86.8	86	82	82.7	85.9	85.3	88.9	91.5	88.7	91	96.5	96.5	96.2	98.9	100
35. Uncultured bacterium from an acid mine drainage site HQ420145	86.5	85.7	87.1	85.7	84.1	86.6	82	81.6	82.2	82.6	83.8	83.1	84.4	85.2	83.3	85.3	81.7	83.3	87.2	87.3	86.6	82.2	83	86	85.6	89.3	92.1	89.3	91.4	96.7	96.7	96.7	99.1	99.4	100
36. Uncultured bacterium from high temperature hydrothermal chimney DQ925903	84.8	83.9	85	84.4	83.1	85.5	81.5	81.2	82.6	82.7	83.1	82.5	81.8	82.4	82.3	82.3	80.6	83.1	86.5	85.9	85.2	81.8	82	86.7	86.5	89.3	92.4	89.5	92	89.8	89.8	90.5	90.5	90.5	91	100
37. Uncultured bacterium from oil-polluted subtidal sediment JQ580116	84.5	84.9	84.9	83.8	82.6	86.2	82.9	82.9	83.4	82.5	82.3	82	82.2	82.6	81.6	83.3	80.3	83	85.5	85	84.2	81.3	82.6	85.4	84.9	86.8	89	86.6	89	88.4	88.4	88.3	88.5	88.3	88.5	90.9	100
38. Uncultured bacterium from deep-sea polymetallic nodules JX226794	84.9	85.3	85.1	84.3	82.7	86.2	82.9	82.7	83.4	82.6	82.8	82.7	82.7	82.9	81.9	83.9	80.3	83.4	85.7	85.2	84.2	81.2	82.4	85.4	85	86.5	89.6	86.8	89.3	88.5	88.5	88.5	88.8	88.5	88.8	90.1	98.8	100
39. Uncultured bacterium from low temperature hydrothermal environment JN860362	85.1	85.2	85	84	82.4	86.3	82.7	82.6	82.8	82.2	82.7	82.6	82.5	82.6	82.1	84	80.2	82.9	85	84.9	84.2	81.2	82.1	85.1	84.8	86.9	89.4	86.8	89	88.6	88.6	88.9	88.9	88.9	89.1	90.2	97.9	98.5	100
40. Uncultured bacterium from estrogen-degrading membrane bioreactor FJ439820	85.8	85	85.8	84.3	83.3	86	82.7	82	82.8	82.4	83.2	82.9	81.8	81.8	81.6	83.3	80.2	81.7	85.1	84.6	84.4	81	80.8	86.3	86.4	88	90.9	88.1	89.9	89.3	89.3	89.3	90.1	89.7	90.1	91.2	90.6	91.4	91.7	100
41. “Ca. Nucleicultrix amoebiphila” KF697195	84.8	84.4	84.7	84.6	83.8	85.2	81.8	81.6	81.4	82.2	83.5	82.9	83.4	83.9	81.5	83.8	80.7	83	84.4	85.3	85.5	80.9	80.9	87.2	86.1	88.1	89.3	87.3	89.1	89.3	89.3	89.6	89.9	89.4	89.7	87.4	85.8	85.8	86	87.3	100
42. Uncultured bacterium from constructed wetland KC432047	84.6	84.2	84.5	84.5	83.7	85	81.6	81.4	81.2	82.1	83.4	82.7	83.2	83.8	81.4	83.6	80.5	82.8	84.3	85.2	85.4	80.8	80.8	87	86	87.9	89.2	87.2	89	89.1	89.1	89.4	89.8	89.3	89.5	87.2	85.6	85.6	85.8	87.1	99.8	100
43. Uncultured bacterium from biologically activated carbon HQ697417	84.7	84.6	84.8	84.7	83.9	85.3	81.6	81.5	81.3	82.1	83.7	82.9	83.3	83.9	81.6	83.9	80.7	82.9	84.6	85.5	85.3	80.9	81	87.3	86.1	88.1	89.4	87.6	89.4	89.4	89.4	89.8	90	89.7	89.9	87.7	86	86	86.1	87.3	99.8	99.6	100
44. Uncultured bacterium from human plantar heel GQ009436	84.8	84.1	85.4	85	84.1	85.2	82	81.8	81.9	82.1	83	82.7	83.8	84.1	82.2	84.3	82	83.4	84.8	85.3	85.1	82.3	80.6	86.5	85.7	88.2	90.1	87.7	89.8	90.5	90.5	90	90.5	90.3	90.6	88.1	86.7	86.5	86.5	88.5	94.8	94.6	94.7	100
45. Uncultured bacterium from autotrophic nitrifying biofilm reactor FJ529991	85	84.5	85.1	84.3	83.8	85	81.6	81.4	81.6	82.1	83.1	83	83.9	84.3	82	84.5	82.1	83.5	84.7	85.3	85.2	82.2	80.9	86.7	85.7	88.5	89.7	87.9	89.7	90.2	90.2	89.8	90.2	90.1	90.3	87.9	86.7	86.5	86.8	88.3	95.4	95.2	95.3	98.6	100
46. Uncultured bacterium from tall grass prairie FJ479053	84.9	84.6	85.1	84.5	84.2	86.1	82.5	82.3	82.5	82.4	83.3	83.2	83.9	83.9	82.8	85.1	80.9	84.1	84.5	85.1	85.2	81.4	81.3	86.8	85.7	88.5	88.5	87.1	88.7	87.6	87.6	87.7	87.6	87.1	87.3	87.7	86.3	86	86.1	87.3	91	90.9	91.1	91.3	91.4	100
47. Uncultured bacterium from Lake Gatun EU803767	85.8	86.5	85.6	84.5	84.9	86.5	82.3	82.1	82.8	83.2	83.4	83.4	84.1	84.9	82.9	84.9	80.8	84.2	84.7	85.2	85	81.5	81.6	85.9	85	88.1	89.6	87.7	89.6	88.2	88.2	88.3	87.6	87.6	88	87.8	88.3	88.3	88.2	87.8	90.9	90.8	91.2	91.2	91.3	91.2	100
48. Caedibacter caryophilus from Paramecium caudatum AJ238683	85.7	85.7	85.1	85.3	84.9	87	82.6	82.5	83.4	83.9	83.7	83.5	84.6	84.9	82.5	84.5	81	83.9	85.5	86.3	85.4	81.5	81.7	87	86.7	88.5	91.2	88.8	90.7	88.9	88.9	89.4	88.8	88.7	89.1	89.7	88	88.1	88	89.3	91	90.9	91.3	91.7	91.1	90.9	92.7	100
49. Caedibacter caryophilus from Peridinium cinctum AY753195	85.6	85.6	84.8	85.2	84.6	87.1	82.6	82.4	83.2	83.8	83.5	83.4	84.4	84.7	82.5	84.4	80.9	83.9	85.4	86.1	85.4	81.5	81.6	86.7	86.6	88.3	91.2	88.6	90.4	88.8	88.8	89.2	88.5	88.4	88.8	89.7	88.2	88.1	88	89.1	90.9	90.7	91.1	91.6	90.9	90.8	92.5	99.6	100
50. Uncultured bacterium from a freshwater lake DQ501340	85.3	85.4	84.7	85.3	84.5	86.7	82.4	82.2	83.1	83.8	83.5	83.2	84.2	84.6	82.3	84.2	80.7	83.6	85.1	85.9	84.9	81.1	81.1	86.7	86.2	88	90.8	88.4	90.4	88.4	88.4	88.9	88.3	88.2	88.6	89.6	87.8	87.7	87.6	88.7	90.7	90.5	90.9	91.4	90.8	90.7	92.3	99.4	99.1
51. “Caedibacter macronucleorum” AM236090	85.7	85.6	85.1	85.2	84.9	87.1	82.6	82.5	83.2	83.8	83.6	83.5	84.6	84.9	82.4	84.6	81	83.9	85.5	86.3	85.4	81.5	81.6	87	86.7	88.5	91.2	88.7	90.6	88.9	88.9	89.3	88.7	88.6	89	89.8	88.2	88	87.8	89.1	91	90.9	91.3	91.7	91.1	91	92.7	99.8	99.5
52. Uncultured bacterium from river sediment KC541162	84.2	83.3	84	84.5	84	85.4	81.9	81.7	82.5	83.3	83.3	83.1	83	83.3	82.3	83.8	81	83.6	85.9	86.1	84.6	81.8	81.3	86.3	87.1	88.7	90.2	88.6	90.6	88.6	88.6	89.4	88.9	88.6	89.2	90.6	88.4	88.1	87.7	88.6	90.3	90.1	90.5	91.4	90.9	90.5	90.2	95	95
53. Uncultured bacterium from urban aerosol DQ129376	84.4	84	84.4	84.7	84.6	86.4	82.4	82	82.2	82.3	83.5	83.2	83.3	83.6	81.8	85	81.4	83.3	85.3	86.2	85.1	81.5	81.1	85.8	86.4	87.9	89.7	87.2	89.3	88.3	88.3	88.7	88.1	88.1	88.7	89.2	87.4	87.5	87.6	88.8	90.4	90.2	90.5	90.9	90.5	90.2	90.2	94.5	94.5
54. “Ca. Caedibacter acanthamoebae” CP008936	85.8	85.7	85.5	85.4	85	86.7	82.7	82.4	83.3	83.2	83.3	83.3	83.7	83.9	82.5	85.2	81.4	83.8	85.8	86.4	85.7	81.5	81.4	87.3	86.5	88.6	90.3	88.5	90.3	88.6	88.6	89.3	88.9	88.8	89.2	89.1	88.5	88.3	88.4	89.8	90.6	90.5	90.7	91.4	91.5	91.5	91.8	93.9	93.8
55. Uncultured from anaerobic aquifer sediment KC166705	84.7	84.9	84.6	84.7	84	86.1	83.6	83.5	83.3	83.8	84.2	83.4	83.4	83.8	81.8	84.4	80.3	82.8	84.9	85.8	86.3	81.7	81.7	84.8	84.4	85.8	88.2	86.3	87.9	89.3	89.3	88.3	87.9	88.1	88.6	88.5	88.2	88.2	88.3	89	89	88.9	89.1	89.4	89.6	87.8	90.4	90.1	90
56. Uncultured bacterium from Ephemera danica AYNC01063496	81.4	81.6	81	81.1	81.2	81.4	78.9	79	79.6	79	80.3	80.1	81.3	81.8	81.1	82	80.1	81.8	81.1	80.3	81.5	78.7	77.8	79.7	81.2	82.4	81.7	80.9	82	83.5	83.5	83.5	82.5	82.5	82.8	81.1	83.1	83.5	83.2	82.3	81.4	81.2	81.6	82.7	81.8	80.7	82.9	82.7	82.7
57. Uncultured bacterium from Daphnia magna JN392909	82	82.1	81.9	81.6	82	82.3	78.9	78.8	80.1	78.8	79.8	79.6	82.1	82.5	81.3	82.1	80.7	81.7	80.9	80.2	81.4	77.9	79.7	79.4	80.7	82.1	81.1	81.1	81.3	82.7	82.7	82.7	82.3	82.2	82.5	80.6	83.6	83.5	83.3	81.7	81.4	81.2	81.5	82.1	81.2	80.2	83	83.3	83.3
58. “Ca. Hepatincola porcellionum” AY188585	79.2	78.8	78.6	78.8	78.5	78.8	78.3	78.6	78.1	76.9	77.8	77.6	78.8	78.6	78.5	80	79.4	79	79.3	80	78.9	77.1	75.5	78.6	79.6	79.4	79.8	79.2	80.3	80.5	80.5	80.7	80.3	80	80.5	80	80.4	80.7	80.5	81.2	80.3	80.2	80.5	81	80.7	79.2	80.7	81.3	81.3
59. Uncultured bacterium from the gut of a priapulid worm KP138715	79.8	80.7	79.9	80.3	79.7	80.2	80.3	80.5	80.1	80	80	79.7	81.5	81.7	80.7	82.1	79.7	81.8	82.1	81.8	81.1	78.9	77.1	81.4	82.1	81.4	81	79.8	81.9	82.4	82.4	82.3	82.2	81.9	82	80.2	82.4	82.6	82.7	81.4	81.7	81.5	81.9	81.5	81.4	80.6	81.8	83.2	82.9
60. Uncultured bacterium from Grylloblatta bifratrilecta GAWP01001223	81.3	81.7	81.1	82.2	81.4	81.2	80.7	80.7	81.2	80.7	82.4	81.6	83.2	83.2	82.5	84.6	80.6	82.8	80.5	81.2	81.1	80	78.1	81.4	82.4	82.7	81.4	80.7	82.2	82.7	82.7	82.9	82.2	82.2	82.5	81.4	82.3	82.7	82.5	81.5	82.3	82.2	82.6	82.6	82.6	82.4	82.8	83.2	83
61. Uncultured bacterium from Dactylopius sp. GQ853368	83	83.1	83.2	82.8	81.3	82	82.3	81.6	82.2	81.4	83.1	82.7	83.6	84.2	83.1	84.9	81	82.6	81.1	80.9	81.2	79.2	77.8	80.8	81.9	82.9	82.7	81.9	82.6	83.8	83.8	83.3	83.5	83.5	83.9	81.4	81.9	82.6	82.5	83	82.6	82.4	82.7	82.7	82.8	82.2	82.8	83	83.1
62. Uncultured bacterium from Strigamia maritima AFFK01003480	81.4	81.1	81.3	81.6	80.9	82.7	80.9	80.8	81.9	81	82.1	81.6	82.7	82.4	80.9	83.2	80.6	81.6	82.4	82.2	81.1	79.6	79.1	82.2	81.5	83.4	83.3	83	83.5	83.9	83.9	84.1	84.5	84.5	84.9	83.7	83.9	84.1	84	84.1	83.2	83	83.2	84.1	83.4	83	83.6	84.5	84.4
63. Uncultured bacterium from Tyrophagus putrescentiae KF781563	82.4	82.2	81.7	80.9	81	82.8	82.6	82.4	83.2	83	83.2	83.1	82.7	82.9	83.3	83.4	80.5	82.1	81.7	81.6	81.5	80.9	80	80.8	81.2	81.5	82	82.6	82.8	82.3	82.3	83.1	82.4	82.4	82.9	83.1	82.3	82.5	82.8	82.1	83.1	82.9	83.1	82.6	82.8	82.3	83.7	83.7	83.6
64. “Ca. Paracaedibacter acanthamoebae” CP008941	84.5	84.6	84.6	84	83.6	84.9	83.4	83.6	83.1	83	83.4	83.2	83.3	83.9	81.8	84.5	80.9	83.3	84.2	84.8	84.1	80	81.5	85.5	84.3	86.1	86.7	85.2	86.4	88.1	88.1	87.9	88.6	88.2	88.6	86.4	86.8	86.7	87.1	86.4	88.6	88.5	88.8	88.1	88.4	86.9	88.1	87.2	87.2
65. “Ca. Odyssella thessalonicensis” AF069496	83.7	83.9	83.9	83.9	82.7	83.8	82.2	82.2	82.2	81.9	82.7	82.6	83.2	83.8	81.1	84	80.6	83.4	84	84.7	83.7	79.9	81.2	85	84.4	85.8	86.7	85.2	86.3	87.2	87.2	87.5	88.2	87.7	88.1	85.9	86.5	86.6	86.6	86	87.7	87.5	87.8	88	87.8	86.6	87	86.7	86.7
66. Uncultured bacterium from industrial biofilter AJ318202	84	84	84.1	84.4	84	85.5	83.4	83.3	83	83.4	83.6	83.6	82.5	83.3	81.9	84.3	80.8	83.7	84.3	85.1	84.5	80.2	82	85.3	85	86.4	86.6	85.1	86	87.6	87.6	87.7	88.3	87.7	88.2	87	86.5	86.7	86.5	86.7	88.1	87.9	88.1	87.6	87.7	86.5	87.7	87.1	87.1
67. “Ca. Paracaedibacter symbiosus” JQAK01000004	84.7	85.7	84.7	84.9	83.7	86.1	83.4	83.4	82.9	82.8	84.1	83	85	84.9	83.5	84.9	82.3	83.9	84.5	85.1	84.2	80.4	82.4	85.7	85.3	86.5	88.1	85.9	87.5	88.8	88.8	88.9	89	88.8	89.2	86.9	88.1	88.2	87.7	86.3	88.2	88	88.4	88.3	88.2	87	88.8	88.6	88.7
68. Uncultured bacterium from an acid mine drainage site HQ420131	82.6	82.9	82.7	83.1	83.7	83.9	81.6	81.7	81.3	81.9	81.6	80.9	82.5	82	80.9	82.8	80	82.6	81.7	82	81.8	79.9	81.7	83.9	83.8	85	86.1	84.6	85.8	86	86	85.9	85.4	85.2	85.7	86.4	85.4	85.5	85.3	85	84.9	84.8	85.2	85.8	85.4	85.8	87	86.5	86.6
69. Uncultured bacterium from a humic lake JF917200	82.5	82.7	82.7	83	83.6	83.8	81.6	81.8	81.2	82	81.6	80.9	82.3	81.9	80.8	82.5	79.9	82.3	81.6	81.9	81.7	79.9	81.6	83.9	83.8	85	86	84.5	85.7	86	86	85.9	85.4	85.2	85.7	86.4	85.4	85.4	85.3	84.9	85.1	84.9	85.3	86	85.6	85.7	86.8	86.5	86.6
70. Uncultured bacterium from permafrost soil JQ684365	82.6	83	82.7	83.4	83.9	84	81.6	81.6	81.2	82.1	81.5	80.8	82.2	81.9	80.6	82.5	79.5	82.2	81.9	81.9	81.8	79.7	81.3	83.8	83.7	84.9	86	84.6	85.9	86.3	86.3	86	85.4	85.2	85.7	86.3	85.4	85.5	85.2	85.4	84.7	84.5	84.9	86.1	85.5	85.6	87	86.6	86.7
71. Uncultured bacterium from Hydra sp. EF667926	82.7	82.9	82.2	82.8	83.2	84	81.2	81.5	80.9	82.3	82	81.2	82.7	82.1	80.9	82.4	79.4	82	82.7	83.1	82.4	80.2	81.2	83.9	84	85.7	86.3	84.9	85.7	86.4	86.4	86.1	86.1	85.7	86.3	86.1	85.3	85.3	85.2	84.9	85.5	85.3	85.6	85.8	85.6	85.4	86.7	86.6	86.7
72. Uncultured bacterium from mammoth cave karst aquifer GQ500786	82.6	82.7	82.7	82.6	83.5	84.1	81.6	81.7	81	82.2	82.4	81.9	81.9	81.6	80.6	82.8	79.9	82.2	82	82.3	82.2	78.3	81.4	83.5	82.9	84.6	85.7	84.5	85.6	85.7	85.7	85.3	85	84.7	85.1	85.7	85.5	85.7	85.7	84.9	85.4	85.3	85.6	85.7	85.7	85.5	86.8	85.7	85.7
73. Uncultured bacterium from karst spring water AM991220	82.9	83.1	82.8	82.6	84	84.4	81.9	82.1	81.4	82.4	82.1	81.7	82.6	82.3	80.7	83.5	80.3	82.7	82.4	82.6	82.2	78.9	81.5	83.6	83.3	85	85.9	84.5	85.4	85.7	85.7	85.4	85.1	84.8	85.2	85.7	85.9	86	85.7	84.8	85.6	85.4	85.7	85.4	85.3	85	86.7	86.4	86.5
74. “Ca. Finniella lucida” KT343634	83.2	82.6	83.6	82.1	82.9	83.8	82.4	82.3	82.1	83.1	82.9	82	82.4	82.9	81.5	83.6	80.3	82.6	83.2	83.4	83.7	78.8	80.7	84.1	83.9	85.4	86.4	84.9	85.8	85.8	85.8	85.4	85.5	85	85.6	86.1	85.6	85.7	85.8	85.5	86.8	86.6	87	86.6	86.9	85.4	86.5	86.8	86.6
75. “Ca. Finniella inopinata” KT343637	83.1	82.4	83.5	81.8	82.7	83.9	82.5	82.2	82.1	82.8	83	82.1	82.3	82.8	81.3	83.6	80.4	82.3	83.1	83.3	83.7	78.6	80.5	83.9	83.7	85.4	86.5	84.7	85.7	85.9	85.9	85.6	85.4	84.9	85.5	86	85.5	85.6	85.7	85.6	86.8	86.6	86.9	86.6	86.9	85.4	86.3	86.6	86.5
76. Uncultured bacterium from biological aerated filters HE797838	82.8	82.9	83	82.1	82.7	83.3	80.1	80.2	79.9	80.5	81.5	80.9	81.9	82.2	80.9	82.7	80.3	81.6	81.4	81.7	81.2	78.4	79.6	81.4	81.9	83.3	84	82.7	84	85	85	85	84.8	84.8	85.1	84	82.5	82.8	82.4	82.5	82.8	82.7	83.1	84.2	83.5	82.5	84.3	84.8	84.8
77. Uncultured bacterium from subsurface sulfidic cave stream KM410722	83.7	83	83.7	82.7	82.8	83.3	80.6	80.4	80.2	81.2	81.8	81.7	82.3	83.1	81.4	83.4	80.3	81.8	81.3	81.6	81.4	78.5	79.5	82.6	82.5	84.1	84.9	83.3	84.4	84.9	84.9	84.6	84.5	84.3	84.7	84.5	83	83.1	83.3	83.7	84.1	83.9	84.1	84.4	83.7	84.2	85.2	85.9	85.8
78. Uncultured bacterium from subsurface water of Kalahari shield DQ336985	83	82.7	82.9	82.8	82.3	83.6	80.1	80.1	79.4	80.8	81.2	80.9	82	82.3	81.1	83	80	81.5	81.1	81.5	81.3	77.7	79	82.3	82.6	83.9	84.3	83.1	84.2	85	85	85.1	84.9	84.7	85.1	84.1	82.8	82.9	83.3	83	84.1	83.9	84.3	84.5	83.9	83.8	84.8	85.5	85.4
79. Uncultured bacterium from the intestine of Apostichopus japonicus JX170256	83.6	83.2	83.4	83.2	83.8	83.9	81.3	81.5	81.1	81.7	80.4	80.7	82.3	82.1	82.2	83.5	80.4	82.8	82.2	82.2	82	80.1	80	83.6	83.7	84	84.7	83.3	85	84	84	84.1	84.1	83.8	84.2	84.3	84.3	84.3	84.1	84.5	82.8	82.6	83	83.3	83.1	84.3	84.1	85.2	85.2
80. Uncultured bacterium from a spring in Ash Meadows KF836273	83.5	83.5	83.1	82.3	83.5	83.6	80.5	80.3	80.4	81.3	81.4	81	83	82.4	81.4	83.8	80.8	83.5	83.1	83.1	82.6	79.1	80.4	83.1	83.2	84.9	85.4	84.1	85	85.1	85.1	84.9	85.1	84.5	84.9	85	83.8	83.9	83.7	84.6	83.7	83.7	84	84.1	83.7	84.1	85.8	85.9	85.9
81. Uncultured bacterium from the gut of Reticulitermes chinensis JQ617833	85	83.5	84.3	83.4	83.1	83.5	80.6	80.7	81.4	80.8	81.1	80.2	81.8	81.6	80.3	83.5	81	84.1	81.3	80.9	81.2	78.9	79.2	81.9	82.4	83.7	83.6	82.3	83.8	83.3	83.3	83.4	83.4	82.9	83.3	83.5	82.4	82.3	82.6	83.2	83.1	82.9	83.2	83.2	82.6	83.7	84.5	84	83.9
82 “Ca. Captivus acidiprotistae” AF533506	83.4	82.8	83	80.4	81.5	81.2	81.4	81	81	81.5	81.6	81.1	82.2	81.2	79.8	82.2	79.5	81.7	81.2	81.1	80.6	79.8	79	82	82.2	83.3	84.1	82.9	83.5	82.1	82.1	82.5	82.2	82.4	82.6	82.9	82.3	82.6	81.9	82.2	82.2	82.1	82.3	83	82.5	83	84.8	83.4	83.5
83. “Ca. Captivus acidiprotistae” AF533508	82.8	82.3	82.5	80	81.1	80.5	80.9	80.5	80.5	81.5	80.9	80.5	81.7	80.9	79.6	81.6	79.1	81.4	80.6	80.6	79.9	79.1	79	81.9	82	82.7	83.7	82.6	83.1	81.8	81.8	82.1	81.9	82.2	82.4	82.6	81.8	82.1	81.4	82.2	82	81.8	82.1	82.8	82.3	82.8	84.7	83.3	83.3
84. Uncultured bacterium from grassland soil EF516774	84.1	84.6	83.7	83.1	83.8	85.2	81.7	82	81.2	82.5	82.6	82.1	83.8	84.1	81.7	83.6	80.8	83.4	83.4	83.9	83	79	80.9	83.7	83.7	85.6	85.6	84.4	85.3	86.1	86.1	86.6	86.6	86.5	86.6	85.3	84.9	85.3	85	83.9	86.9	86.8	87.2	85.7	86.2	85.5	87.4	86.9	86.7
85. Uncultured bacterium from Hawaiian volcanic deposit FJ466401	85	84.5	84.7	84.3	84.5	85.1	82.9	83	83.1	83.7	83.4	82.7	83.6	83.5	82.4	83.7	81	83	84.3	84.7	85.1	82.1	81.6	85.6	84.8	86.7	88.9	85.3	89	87.8	87.8	88.3	88.1	87.9	88.2	87.6	85.6	86	86.1	87	88.6	88.6	88.7	87.6	88.2	87.2	86.3	87.4	87.1
86. Uncultured bacterium from acid impacted lake EF520427	86.1	85.4	85.4	84.7	84.3	85.8	83.1	83.1	83.7	83	83.7	83.3	83.4	83.5	82.1	84	80.6	82.4	84.7	85.2	84.8	81.6	80.2	85.1	84.8	87.2	88.5	86.1	88.5	88.2	88.2	88.5	88.5	88.4	88.6	88.2	86.1	86.2	86.4	86.9	88.9	88.8	89	88	88.5	87.3	87.7	88.4	88.2
87. Uncultured bacterium from simulated sequencing batch reactor JN609326	85.6	85.6	84.7	84.8	85	85.5	83.5	83.5	82.1	83.2	82.7	82.7	82.6	82.9	82.1	83.7	80.7	82.9	84.2	84.3	83.7	80.9	81.1	84.2	84.6	85.2	86	83.7	86.5	85.8	85.8	86.8	86.3	86	86.4	85.6	84.1	84.3	84.6	84.8	86.8	86.6	87	86.4	86.4	85.7	86.2	87.4	87.3
88. Uncultured bacterium from drinking water distribution system simulator AY328720	85.3	85	85	84.6	84.5	86.7	82.5	82	83.7	83.3	84.8	84.9	85.7	86	83.9	86.3	83.5	85.4	85.2	85	86.2	80.4	82.6	84.4	84.4	87.2	87.8	85.6	86.9	90.2	90.2	89.9	89.9	89.8	90	88.4	86.6	86.5	87	86.7	87.6	87.4	87.7	87.2	87.2	87.5	87.9	87.3	87.5
89. Hyphomonas jannaschiana DQ659446	85.5	84.7	85.4	84	83.1	85.7	83.1	83	82.6	82.8	82.2	81.8	82.4	82.5	81.5	83.1	79.8	82	82.4	82.3	81.1	77.8	80.1	82.9	83	84.3	84.8	84.4	84.7	85.3	85.3	85.4	85.4	85.1	85.6	85.7	85	85.3	85.5	85.5	84	83.8	84	84.6	84.4	85.4	85.6	85.6	85.6
90. Rhodobacter sphaeroides CP000663	84.4	84	84.9	84	82.7	86.3	83	82.7	82.4	83	82.6	82	81.7	82.5	81.1	82.7	78.6	80.8	81.2	81.3	80.2	78.5	79.3	82.5	82.1	84.5	84.6	84.7	85.1	85.4	85.4	85.9	85.9	85.9	86.4	85.3	85	84.9	85.1	85.3	84.4	84.2	84.6	86.1	85.9	85.5	85.7	85.5	85.5
91. Erythrobacter longus AM691106	83.6	83.7	83.2	83.6	83	84.2	82	81.6	82.2	82.1	80.4	80.5	81	81.7	80.9	81.9	78.3	81.7	81.9	81.9	81.9	77.8	80	82.9	82.9	83.1	83.7	83.4	83.8	84.1	84.1	84.5	84.3	84.4	84.8	83.6	84.5	84.5	84.8	83.8	83.4	83.3	83.7	83.8	83.5	82.7	84.4	84.2	84.3
92. Brucella suis CP000912	84.9	85.3	84.5	84.3	83.8	86.9	82.3	82.1	82.9	82.7	83.3	82.8	83.5	84.2	83.5	82.7	79.8	83.7	83.6	83.9	83.7	78.9	82	83.1	82.6	84.9	85.6	85.5	86	86.7	86.7	87.5	87.1	87.1	87.6	87	86.9	86.8	86.9	86	85.3	85.2	85.6	86.3	86.1	85	86.9	86.8	86.8
93. Rhizobium vitis U28505	83.7	84.1	84.1	84.1	82.3	84.6	82.1	82.1	81.9	81.9	83.6	83.4	82.8	83.5	82.8	82.4	79.2	83	82	82.1	81.8	78.2	80.8	83.2	82	83.6	84.1	84.1	84.6	86.3	86.3	86.5	86.3	86.3	86.7	85.1	85.9	85.7	85.8	84.7	85	84.9	85.2	85.3	85	83.8	85.2	85.3	85.3
94. Magnetospirillum gryphiswaldense AM085146	83.9	83.9	83.6	84.1	82.6	84.4	81.9	81.8	82.2	83.3	82.2	82.2	83.3	83.3	81.6	83.1	79.8	82.6	82.3	81.7	81.6	77.9	79.5	82.1	82.9	84.7	85	84.9	85.5	85.4	85.4	85.5	85.6	85.1	85.5	85.5	86.3	86.7	86.6	85.6	84.9	84.7	85	85	85	84.2	85.5	86.2	86.2
95. “Ca. Devosia euplotis” AJ548823	85.9	85.2	86.1	85.4	84.4	87.2	84.6	84.3	84.3	85	85	85	84	84.1	82.8	85	81.2	84.3	82.9	82.6	81.7	77.4	80.1	81.9	83.2	83.9	85.6	84.6	85.9	85.9	85.9	86.3	86.2	86.2	86.7	86.3	86.7	86.8	87.2	87.4	84.6	84.4	84.8	84.8	84.7	84.6	86.4	85.5	85.5
[truncated: 46 more columns]
